# Supplementary material for: Predicting ecosystem components in the Gulf of Mexico and their responses to climate variability with a dynamic Bayesian network model
Source: PLoS One. 2019 Jan 23;14(1):e0209257. doi: 10.1371/journal.pone.0209257 (PMC6344104; doi:10.1371/journal.pone.0209257)
Supplement: S1 File — Data used in this study. (XLSX) [file pone.0209257.s005.xlsx]

## Sheet: Sheet1
	1984	1985	1986	1987	1988	1989	1990	1991	1992	1993	1994	1995	1996	1997	1998	1999	2000	2001	2002	2003	2004	2005	2006	2007	2008	2009	2010	2011	2012	2013	2014
AMO	-0.225021	-0.272674	-0.250618	0.0334097	-0.0197569	-0.0898681	-0.0534514	-0.11775	-0.223118	-0.231889	-0.159215	0.101312	-0.0417222	0.0645972	0.312097	0.132715	0.0254792	0.107007	0.0696319	0.211785	0.214361	0.27475	0.261132	0.148639	0.109444	0.0800208	0.306688	0.114556	0.198319	0.144535	0.101264
SST TX	23.6493	24.269	24.5552	23.9858	23.9553	24.5065	24.7079	24.6429	24.265	24.4605	24.5417	24.5942	24.2295	24.4282	24.6429	25.0086	25.1078	24.8586	24.8338	24.2227	24.8246	25.0929	25.088	24.8825	24.6883	25.0004	24.211	24.6937	25.4718	24.764	24.4799
SST LA	24.3769	24.6498	25.0727	24.4922	24.408	24.731	24.9105	24.8977	24.5625	24.7968	24.7245	25.07	24.3597	24.5679	24.948	25.1261	25.2382	24.921	24.991	24.7058	25.1588	25.4607	25.3611	24.895	24.9235	25.2417	24.6863	25.0838	25.5189	24.8018	24.4568
SST FL	23.9566	24.572	24.6932	24.2492	23.8528	24.7111	24.9798	24.7503	24.1297	24.2874	24.4364	24.5074	24.4689	24.5739	24.7583	25.0612	25.072	24.524	24.8515	24.7626	24.6583	24.4746	24.9017	24.9491	24.4817	24.7138	24.1254	24.7702	25.0314	24.7039	24.6887
TN loading	2095.49	1955.5	1878.34	1784.64	1143.1	1269.86	1782.43	2039.27	1510.16	2397.52	1585.12	1433	1280.88	1642.44	1581.82	1728.42	892.871	1450.64	1392.22	1146.4	1445.13	1415.37	918.224	1466.07	1931.25	1530.01	1794.56	1668.9	959.01	1474.89	1261.04
TP loading	125.663	88.956	148.812	198.416	149.914	176.37	159.835	157.63	148.812	186.29	145.505	137.789	126.766	169.756	145.505	176.37	104.168	177.472	182.983	149.914	174.165	164.244	80.579	192.904	234.792	166.449	214.95	173.063	125.663	176.37	178.574
Summer Louisiana				4.67261	5.90561	4.56789	4.36536	4.15649	3.79882	3.47362	4.11775	3.57532	3.1386	2.92139	3.62414	4.26494	3.62245	3.93719	3.66087	3.58085	3.35283	3.25714	4.0974	3.26917	2.1961	3.63584	3.08069	3.23972	5.01216	4.02336	4.35263
Summer Texas				6.44908	6.50774	5.62895	5.98742	4.40119	5.39299	5.31321	5.175	4.93537	6.14915	4.77198	5.54416	5.04912	5.52516	5.64132	4.5767	5.70756	5.46509	5.58516	5.59245	4.80728	5.10938	5.32308	4.73739	5.57129	6.01053	4.81722	5.5
Fall Louisiana				6.8	6.40361	5.9963	6.14929	6.89937	6.9693	5.67905	6.72391	6.13868	4.88784	3.24323	6.00994	5.76131	6.28395	5.76928	4.93333	4.29829	4.9781	5.74114	5.73448	5.36594	5.56352	5.08929	4.15981	5.44318	6.03491	6.03797	5.696
Fall Texas				7.73303	7.19214	6.64843	7.07584	6.74353	6.90903	6.0949	7.06784	7.10516	6.14862	6.20915	6.42516	6.30068	6.56894	5.7392	5.23593	5.54114	5.52697	5.92063	6.00938	5.7323	5.51189	5.57767	5.8071	5.81883	6.65735	6.39615	6.1539
NPP														476.084	662.3	583.43	532.89	572.29	566.52	614.05	608.57	549.7	528.94	578.22	675.4	661.83	662.94	656.45	533.32	616.83	655.09
Spring Z	0.0614087	0.0530313	0.0446538	0.0821839	0.0576175	0.051579	0.0583612	0.0618453	0.0653293	0.0758253	0.0574577	0.0589179	0.0675368	0.0707197	0.0534425	0.0614218	0.0587485	0.0739087	0.0723714	0.107904	0.0689889	0.0797695	0.0748034	0.0787471	0.0742995	0.0774034	0.0828222	0.0692975	0.0659357	0.0590567	0.0610602
Fall Z	0.252592	0.25343	0.251755	0.255105	0.274743	0.294381	0.333656	0.231918	0.235382	0.238846	0.298497	0.273086	0.240677	0.346417	0.270977	0.195537	0.172268	0.266635	0.256262	0.24589	0.251076	0.235265	0.217482	0.253049	0.240013	0.226977	0.226989	0.316746	0.157779	0.233809	0.262005
pink_shrimp	0.449752	-0.086463	-0.0451196	-0.0186475	-0.0380937	-0.181124	-0.0863108	-0.236567	-0.0899722	-0.0468319	0.205785	0.38894	-0.00266806	0.169343	-0.23003	-0.156402	-0.188624	-0.0371139	0.141975	0.0540596	-0.11583	0.171913	-0.13779	0.266948	0.10298	0.318193	0.141646	-0.0324358	-0.46238	0.0650878	-0.225504
brown_shrimp	0.00958937	0.077825	-0.0152464	-0.156142	-0.273528	-0.0901589	0.0506869	-0.146952	-0.355013	-0.337548	-0.327991	-0.122152	-0.229745	-0.386437	-0.129292	-0.121439	0.0287522	-0.116221	-0.22304	0.00547256	-0.00314176	-0.0491545	0.605624	0.182098	0.400104	0.550554	0.345955	0.544331	0.411854	0.135131	0.109398
white_shrimp	-0.0745858	-0.114508	-0.475033	-0.0759279	-0.40258	-0.241401	-0.428158	-0.174485	-0.154153	-0.411399	-0.0889384	-0.0191283	-0.419072	-0.315272	0.104946	-0.160604	0.224236	-0.112549	0.0141482	0.169557	0.438284	0.543252	0.143523	0.406845	0.494216	0.446543	0.571596	-0.314114	0.273898	0.138416	-0.101379
Menhaden	0.418734	-0.338944	-0.565927	-0.659705	-0.561132	-0.352264	-0.621874	-0.656508	0.0723977	0.0510847	-0.487602	-0.433254	-0.172702	-0.431122	0.0137869	-0.130076	-0.504652	-0.511579	-0.601627	-0.294719	-0.393292	-0.140733	0.679819	0.162978	-0.704462	-0.379971	1.23396	2.241	0.184291	-0.390095	4.36164
Cobia	0.488738	-0.689504	0.510031	-0.142718	-0.258724	0.740172	0.707411	0.226398	-0.17977	0.674748	0.455808	0.536561	0.545366	-0.580374	-0.0536688	0.211112	-0.202216	0.316993	-0.364816	-0.283137	0.107197	-0.465251	-0.292175	0.236006	-0.0911249	-0.180874	-0.556245	0.310829
Gag	-0.528857	0.215346	-0.700497	-0.377404	-1.06873	0.292908	-0.55003	-0.371326	-0.308744	0.641084	0.178376	-0.0757398	0.996977	0.397239	-0.340974	0.643183	0.557548	0.250571	0.629761	0.125488	0.203166	-0.233508	0.430267	0.623346	0.17093	0.152442	0.538565	-1.25929	-0.514534	-0.0518394
Red grouper										0.421995	-1.14356	0.982432	-0.433678	-1.61763	1.73494	-0.654882	-0.524751	1.15453	-0.32215	0.464685	-1.65176	2.08196	0.799347	0.502746	-0.0394924	0.190027	-0.350698	-1.04862
Red snapper	-0.95773	-0.558744	-0.443185	-0.821844	-0.519053	0.217775	-0.105001	0.202574	-0.0291593	0.149646	0.00312195	0.349606	-0.102457	0.0144505	-0.178455	0.293062	0.209766	-0.121802	0.0920789	0.210202	0.417839	0.2694	0.384183	0.291114	-0.099925	0.297983	-0.0403515	-0.102216
Spanish mackerel	0.148578	0.39149	-0.0943337	-0.292508	-0.116749	0.375062	0.343276	0.448427	-0.477587	-0.170361	-0.822947	-0.00163314	0.0490849	-0.192006	0.430847	-0.0375576	0.0970653	0.0420927	-0.0571723	0.190465	0.104959	0.0199665	-0.326254	0.251176	-0.00862288	-0.280507	0.459597	-0.325269
Amberjack	-0.140185	0.549325	0.313483	-0.0608972	0.342074	0.577438	-0.0737791	0.297553	-0.172974	0.31846	-0.024207	-0.59026	0.045582	0.233819	-0.425417	0.800886	0.728495	0.0304057	-0.507435	-0.0329268	-0.672681	-0.415805	0.184373	0.0450278	0.160838	-0.12309	-0.415837	-0.0386727	-0.397818	-0.141211
King mackerel	-0.542873	-0.138846	-0.240233	-0.933304	-0.08077	0.259392	0.41937	0.120484	0.191533	0.451259	0.352168	0.627386	0.0610847	0.159463	0.43003	0.299464	0.358139	0.770886	0.443438	0.79385	0.63881	0.153283	-0.115598	0.459824	-0.666898	-0.988462	-0.357256	-0.38373
Triggerfish	0.199911	0.394893	0.579294	0.572749	0.374639	0.288109	0.201516	0.211388	0.131697	0.00737795	-0.0612509	-0.055	0.0572232	0.155562	0.283213	0.329059	0.324207	0.234045	0.107477	-0.110691	-0.227799	-0.329523	-0.347969	-0.28901	-0.303315	-0.387766	-0.537619	-0.73212
Vermilion snapper											-0.309701	-0.1173	-0.085861	-0.0432198	-0.24928	0.333137	0.201866	0.187866	0.0934849	0.0470356	-0.221965	-0.0355696	0.354225	-0.04889	-0.206376	-0.359485	0.0813185	0.210623
Tilefish	1.69204	0.0312789	-0.00556109	0.0413249	1.366	0.285877	0.684304	0.568155	0.196863	2.22273	-0.116067	-0.0117991	0.0990706	2.45328	-0.325235	-0.28747	1.83866	0.204304	-0.324715	-0.72381	-0.94888	-0.963656	-0.663779	-0.417453	-0.360213	-0.360004
Brown pelican	-1.20245	-1.44384	-1.39161	-0.0603144	-1.74118	-1.77365	-1.3461	-0.711743	-2.05492	-2.54723	-2.29231	-2.04347	-1.86557	-2.2709	-2.21948	-2.2302	-2.45575	-2.20156	-2.10609	-1.507	-1.82287	-1.84251	-1.5109	-1.31505	-1.38964	-1.51016	-1.36303	-1.38058	-1.33359	-1.29128	-1.38015
